# Supplementary material for: A splice site variant in INPP5E causes diffuse cystic renal dysplasia and hepatic fibrosis in dogs
Source: PLoS One. 2018 Sep 20;13(9):e0204073. doi: 10.1371/journal.pone.0204073 (PMC6147468; doi:10.1371/journal.pone.0204073)
Supplement: S2 Table — (XLSX) [file pone.0204073.s004.xlsx]

## Sheet: 110517 CanFam3.1
S2 Table. ROH loci specific for cases.
Chr	Marker 1	Marker 2	Start	End	Consecutive markers	Size (kb)
1	BICF2P931526	BICF2S2336087	108348144	116741161	228	8393.02
11	BICF2P303156	BICF2S23321113	40903070	49197604	227	8294.53
11	BICF2P783032	BICF2S23617550	52499604	58556280	248	6056.68
18	BICF2S230609	BICF2G630689983	48695616	23937238	209	5241.62
19	BICF2G63052214	BICF2S23055657	31654207	39565900	250	7911.69
3	BICF2P341630	BICF2P643688	9011412	21478216	276	12466.8
33	BICF2S2373862	BICF2G63079472	12748811	20041680	209	7292.87
8	BICF2P1057362	BICF2P374973	14218441	35250091	591	20931.7
9	BICF2G630839897	BICF2P1331932	39868295	52947437	245	13079.1
