# Supplementary material for: A splice site variant in INPP5E causes diffuse cystic renal dysplasia and hepatic fibrosis in dogs
Source: PLoS One. 2018 Sep 20;13(9):e0204073. doi: 10.1371/journal.pone.0204073 (PMC6147468; doi:10.1371/journal.pone.0204073)
Supplement: S3 Table — (XLSX) [file pone.0204073.s005.xlsx]

## Sheet: Sheet1
S3 Table. Breeds and accesion numbers in genome sequencing data set.
Breed		Study Accession number
Airedale Terrier	1	PRJEB16012
Alaskan Husky (not purebred)	2	PRJEB9590, PRJEB9591
Alaskan Malamute	1	PRJEB16012
Alpine Dachsbracke	1	PRJEB14840
American Staffordshire Terrier	1	PRJEB16012
Australian Cattle dog	3	PRJEB16012, PRJEB13468
Australian Terrier	1	PRJEB16012
Basset	1	PRJEB16012
Bavarian Hound	1	PRJEB16012
Beagle	1	PRJEB5500
Bearded Collie	8	PRJEB13468, PRJEB16012
Berger Blanc Suisse	1	PRJEB16012
Border Collie	13	PRJEB16012, PRJEB4544, PRJNA319610
Bullmastiff	1	PRJEB16012
Bullterrier	1	PRJEB16012
Cairn Terrier	1	PRJEB16012
Cavalier King Charles Spaniel	2	PRJEB16012
Central Asian Shepherd Dog	1	PRJNA380744; SRP102580
Chihuahua	1	PRJEB13139
Chinese indigenous dogs	28	PRJNA266585
Chow Chow	1	PRJEB16012
Cocker Spaniel	1	PRJEB16012
Curly Coated Retriever	1	PRJEB16012
Dachshund	3	PRJEB16012, PRJEB7736, PRJEB16012
Dalmatian	1	PRJNA360671; SRP096308
Doberman Pinscher	3	PRJEB16012
Elo	1	PRJEB16012
Entlebucher Sennenhund	8	PRJEB16012
Eurasier	2	PRJEB6079, PRJEB16012
French Bulldog	2	PRJEB13468, PRJEB16012
German Hunting Terrier	1	PRJEB16012
German Shepherd	13	PRJEB16012, PRJNA266585
German Shepherd / Mixed breed	3	PRJEB14110
German Spitz	1	PRJEB16012
German Wirehaired	1	PRJEB13468
Golden Retriever	5	PRJEB16012
Great Dane	1	PRJEB16012
Greater Swiss Mountain Dog	1	PRJEB16012
Greyhound	1	PRJEB16012
Heideterrier	1	PRJEB16012
Hovawart	1	PRJEB16012
Irish Terrier	1	PRJEB13468
Jack Russell Terrier	1	PRJEB16012
Kromfohrländer	1	PRJEB6076
Kunming Dog	10	PRJNA266585
Labrador Retriever	5	PRJEB16012, PRJEB5874, PRJEB5875
Lagotto Romagnolo	5	PRJEB16012, PRJEB13468
Landseer	2	PRJEB9437, PRJEB7734
Leonberger	2	PRJEB16012
Malinois	6	PRJEB16012
Miniature Bullterrier	1	PRJEB16012
Mixed Breed	1	PRJEB16012
Norwich Terrier	4	PRJEB16012
Old English Sheepdog	1	PRJEB16012
Perro de Agua Español	1	PRJEB7903
Pomeranian	1	PRJEB16012
Rhodesian Ridgeback	6	PRJEB16012, PRJNA357866
Rottweiler	1	PRJEB7735
Saluki	1	PRJEB16012
Shetland Sheepdog	1	PRJEB16012
Siberian Husky	2	PRJEB10823, PRJEB16012
Sloughi	3	PRJEB13468, PRJEB16012
Swedish Vallhund	2	PRJNA394814; SRP112685
Tibetan Mastiff	10	PRJNA266585
Weimaraner	1	PRJEB16012
West Highland White Terrier	7	PRJEB16012, PRJEB13723
Whippet	1	PRJEB13468
Wolf	3	PRJEB16012
Yorkshire Terrier	1	PRJEB13468
All breeds	203
