# Supplementary material for: A splice site variant in INPP5E causes diffuse cystic renal dysplasia and hepatic fibrosis in dogs
Source: PLoS One. 2018 Sep 20;13(9):e0204073. doi: 10.1371/journal.pone.0204073 (PMC6147468; doi:10.1371/journal.pone.0204073)
Supplement: S4 Table — (XLSX) [file pone.0204073.s006.xlsx]

## Sheet: S4 table
S4 Table. Case spesific variants in ROH regions.
Gene name	Variant	dbSNP (release 151)	Consequence	SIFT	Known function or disease
CEACAM25	chr1:111833511C>T	rs851611159	missense	tolerated	Member of carsinoembryonic gene family
CEACAM25	chr1:111833512T>C	rs852178668	missense	tolerated	Member of carsinoembryonic gene family
ENSCAFG00000005434 Novel gene, Ensembl	1:113711468G>A	rs851264654	missense	tolerated	Uncharacterized protein
ENSCAFG00000005434 Novel gene, Ensembl	1:113711469C>A	rs852849850	missense	tolerated	Uncharacterized protein
IRGQ	chr1:111536074G>A	rs852142961	missense	deleterious	Encodes an immunity-related GTPase family protein
SYNE4	chr1:116678423C>A	rs851803896	missense	deleterious	Nuclear envelope family member 4 that encodes for Nesprin-4. In humans and mice, variants in this gene have been associated with progressive hearing loss.
CYP2S1	1:112742434C>T	rs851431722	splice region / intron variant	unknown	Encodes cytochrome P450, family 2, subfamily S, polypeptide 1 peptide. Null/KO mice no abnormal phenotype detected
CYP2S1	1:112742435A>G	rs22027789	splice region / intron variant	unknown	Encodes cytochrome P450, family 2, subfamily S, polypeptide 1 peptide. Null/KO mice no abnormal phenotype detected
LTBP4	1:113129200A>G	rs850522893	splice region / intron variant	unknown	Encodes latent transforming growth factor beta binding protein 4. Associated with AR cutis laxa, type 1C in humans.
SHKBP1	1:113165600G>C	rs852371845	splice region / intron variant	unknown	Encodes SH3KBP1- binding protein 1. Involved in lysosomal enzyme dependent apoptosis and in regulating degeneration of activated cell surface receptors.
CAPNS1	1:116553362A>G	rs850643100	splice region / intron variant	unknown	Encodes small regulatory subunit of calpain. KO mice embryonic lethal
INPP5E	9:49069064G>A		splice region / intron variant	unknown	Encodes inositol polyphosphate-5-phosphatase E. Cilia related gene. Variants in this gene associated in Joubert syndrome.
ENSCAFG00000030005 Novel gene, Ensembl	1:112392038T>C	rs850604128	splice region / intron variant	unknown	Uncharacterized protein
ENSCAFG00000030005 Novel gene, Ensembl	1:112402134G>A	rs852729195	splice region / intron variant	unknown	Uncharacterized protein
ENSCAFG00000005434 Novel gene, Ensembl	1:113711468G>A	rs851264654	missense	tolerated	Uniprot: Encodes Ferritin, that is involved in iron homeostasis
ENSCAFG00000005434 Novel gene, Ensembl	1:113711469C>A	rs852849850	missense	tolerated	Uniprot: Encodes Ferritin, that is involved in iron homeostasis
